# Supplementary material for: Effects of a single dose of L-histidine on mental fatigue and vigor in participants with high fatigue levels: a randomized controlled trial
Source: Sci Rep. 2026 Apr 15;16:17553. doi: 10.1038/s41598-026-48060-x (PMC13243660; doi:10.1038/s41598-026-48060-x)
Supplement: Supplementary file 5 — Supplementary Material 5. [file 41598_2026_48060_MOESM5_ESM.xlsx]

## Sheet: Table S1
	Table S1. POMS2-S T-scores at each time point (baseline, 90 min, and 140 min).
	Mood		Capsule	Baseline			90 min			140 min
				n	Mean (SD)		n	Mean (SD)		n	Mean (SD)
	All participants
		Fatigue-inertia（FI）	L-histidine	50	55.6 （9.6）		50	53.1 （8.5）		50	52.5 （9.1）
			Placebo	50	55.5 （10.2）		50	54.5 （10.0）		50	53.3 （11.4）
		Vigor-activity (VA)	L-histidine	50	45.3 （8.9）		50	46.8 （7.8）		50	44.7 （7.6）
			Placebo	50	45.7 （8.6）		50	45.7 （8.9）		50	45.8 （8.9）
		Anger-hostility (AH)	L-histidine	50	49.1 （8.6）		50	43.8 （6.7）		50	42.1 （5.5）
			Placebo	50	48.5 （9.6）		50	44.2 （6.8）		50	42.7 （6.5）
		Confusion-bewilderment (CB)	L-histidine	50	56.8 （9.6）		50	51.7 （7.3）		50	50.7 （7.5）
			Placebo	50	53.8 （8.3）		50	51.3 （9.9）		50	50.0 （10.4）
		Tension-anxiety (TA)	L-histidine	50	55.1 （9.7）		50	49.7 （7.6）		50	47.1 （7.9）
			Placebo	50	53.4 （9.3）		50	50.0 （8.7）		50	46.9 （10.5）
		Depress-dejection (DD)	L-histidine	50	52.5 （9.4）		50	47.8 （6.3）		50	47.4 （7.6）
			Placebo	50	50.8 （8.3）		50	48.1 （8.2）		50	47.6 （8.8）
		Friendliness (F)	L-histidine	50	47.6 （9.0）		50	43.5 （9.0）		50	42.3 （9.6）
			Placebo	50	48.1 （9.4）		50	45.1 （10.6）		50	44.2 （11.1）
		Total mood disturbance (TMD)	L-histidine	50	55.1 （9.4）		50	50.1 （6.7）		50	49.0 （6.4）
			Placebo	50	53.6 （8.2）		50	50.7 （8.1）		50	49.0 （8.5）

## Sheet: Table S2
	Table S2. Changes in POMS2-S T-scores after L-histidine and placebo ingestion (140 min from baseline).
	Mood		Capsule	Change (140 min from baseline)
				n	Mean (SD)		p
	All participants
		Fatigue-inertia（FI）	L-histidine	50	-3.2 （11.3）		0.61
			Placebo	50	-2.2 （8.5）
		Vigor-activity (VA)	L-histidine	50	-0.7 （8.6）		0.507
			Placebo	50	0.0 （5.9）
		Anger-hostility (AH)	L-histidine	50	-6.9 （7.8）		0.447
			Placebo	50	-5.8 （7.3）
		Confusion-bewilderment (CB)	L-histidine	50	-6.1 （8.6）		0.451
			Placebo	50	-3.8 （7.5）
		Tension-anxiety (TA)	L-histidine	50	-8.0 （8.5）		0.606
			Placebo	50	-6.5 （8.5）
		Depress-dejection (DD)	L-histidine	50	-5.1 （6.9）		0.219
			Placebo	50	-3.3 （4.9）
		Friendliness (F)	L-histidine	50	-5.3 （8.4）		0.321
			Placebo	50	-3.9 （7.0）
		Total mood disturbance (TMD)	L-histidine	50	-6.1 （8.6）		0.539
			Placebo	50	-4.7 （5.0）
	Changes in POMS2-S T-scores (baseline - 140 min) following L-histidine or placebo ingestion for FI, VA, AH, CB, TA, DD, F, and TMD in the all participants analysis set. Analysis of covariance is performed on the change from baseline, with test sample group as a fixed effect and baseline value as a covariate.

## Sheet: Table S3
	Table S3. Nine temporary moods evaluated with VAS scores at each time point (–60 min, baseline, 30 min, 90 min, and 140 min).
	Question items		Capsule	-60 min			Baseline			30 min			90 min			140 min
				n	Mean (SD)		n	Mean (SD)		n	Mean (SD)		n	Mean (SD)		n	Mean (SD)
	All participants
		Positive feelings	L-histidine	50	48.8 （18.0）		50	51.6 （16.8）		50	48.0 （15.3）		49	46.1 （14.3）		49	44.4 （18.2）
			Placebo	50	53.0 （18.9）		49	50.6 （19.2）		49	47.1 （17.6）		50	49.1 （19.2）		50	45.1 （20.4）
		Clear thinking	L-histidine	50	56.0 （19.7）		50	55.9 （20.4）		50	49.4 （16.8）		49	47.6 （18.7）		49	49.5 （22.3）
			Placebo	49	57.0 （17.2）		49	54.6 （19.9）		49	47.4 （17.7）		50	48.3 （19.6）		50	46.8 （22.8）
		Motivation	L-histidine	50	50.2 （19.4）		50	51.6 （20.7）		50	46.4 （18.1）		49	46.9 （19.1）		49	47.9 （22.2）
			Placebo	49	50.2 （18.6）		49	50.3 （19.3）		49	45.4 （19.9）		50	47.8 （20.5）		50	46.4 （23.3）
		Concentration	L-histidine	50	51.6 （17.9）		50	52.7 （20.4）		50	48.3 （16.6）		49	46.7 （20.0）		49	51.0 （22.4）
			Placebo	49	49.2 （19.2）		49	53.7 （22.0）		49	47.5 （18.3）		50	47.7 （20.6）		50	50.9 （22.3）
		Persistence	L-histidine	50	50.5 （18.9）		50	51.2 （19.7）		50	47.9 （17.2）		49	46.1 （20.3）		49	50.5 （21.5）
			Placebo	49	49.2 （18.1）		49	48.2 （19.7）		49	45.5 （20.2）		50	47.3 （21.4）		50	48.7 （22.6）
		Energy	L-histidine	50	55.1 （20.0）		50	54.8 （21.0）		50	49.6 （14.5）		49	49.6 （18.3）		49	54.2 （22.1）
			Placebo	49	55.3 （17.2）		49	56.1 （20.4）		49	49.3 （17.4）		50	52.1 （19.4）		50	52.7 （22.0）
		Progress	L-histidine	50	54.9 （18.1）		50	55.6 （19.6）		50	48.8 （17.0）		49	48.5 （19.2）		49	49.4 （20.7）
			Placebo	49	55.4 （18.6）		49	57.0 （19.5）		49	47.3 （17.7）		50	50.9 （18.8）		50	50.0 （23.0）
		Relaxation	L-histidine	50	44.4 （18.8）		50	47.9 （20.8）		50	40.7 （18.7）		49	45.6 （21.3）		49	42.2 （19.6）
			Placebo	49	45.1 （18.9）		49	47.2 （22.0）		49	40.6 （20.7）		50	45.3 （22.6）		50	37.6 （23.2）
		Tiredness	L-histidine	50	51.6 （19.8）		50	56.0 （19.9）		50	50.6 （17.4）		49	58.6 （17.2）		49	59.2 （20.2）
			Placebo	49	55.0 （18.9）		49	58.1 （18.6）		49	49.8 （17.1）		50	59.4 （19.4）		50	56.9 （22.4）
	Reason for the all participants analysis set not being n = 50: There was one subject each at each time points who did not answer according to the prescribed timing.

## Sheet: Table S4
	Table S4. Changes in nine temporary moods evaluated with VAS scores after L-histidine and placebo ingestion (30 min and 140 min from baseline).
	Question items		Capsule	Change (30 min from baseline)					Change (140 min from baseline)
				n	Mean (SD)		p		n	Mean (SD)		p
	All participants
		Positive feelings	L-histidine	50	-3.6 （13.8）		0.938		49	-7.2 （20.7）		0.73
			Placebo	49	-3.4 （10.6）				49	-5.6 （14.7）
		Clear thinking	L-histidine	50	-6.5 （17.2）		0.646		49	-6.1 （23.0）		0.579
			Placebo	49	-7.2 （16.1）				49	-7.9 （22.9）
		Motivation	L-histidine	50	-5.2 （14.9）		0.982		49	-3.8 （23.9）		0.811
			Placebo	49	-4.9 （13.6）				49	-4.2 （17.8）
		Concentration	L-histidine	50	-4.4 （15.3）		0.594		49	-1.8 （22.6）		0.841
			Placebo	49	-6.2 （16.0）				49	-3.0 （21.1）
		Persistence	L-histidine	50	-3.2 （14.9）		0.896		49	-0.4 （23.9）		0.868
			Placebo	49	-2.7 （12.9）				49	0.2 （18.0）
		Energy	L-histidine	50	-5.3 （16.2）		0.698		49	-0.4 （25.1）		0.531
			Placebo	49	-6.7 （13.3）				49	-3.6 （18.4）
		Progress	L-histidine	50	-6.8 （15.3）		0.38		49	-6.0 （21.7）		0.873
			Placebo	49	-9.7 （15.2）				49	-7.4 （20.5）
		Relaxation	L-histidine	50	-7.2 （14.0）		0.872		49	-5.7 （22.5）		0.278
			Placebo	49	-6.6 （11.9）				49	-9.3 （16.3）
		Tiredness	L-histidine	50	-5.4 （14.9）		0.395		49	3.4 （24.5）		0.368
			Placebo	49	-8.4 （14.0）				49	-1.5 （19.4）
	Changes in VAS scores (baseline - 30 min and baseline - 140 min) following L-histidine or placebo ingestion for Positive feelings, Clear thinking, Motivation, Concentration, Persistence, Energy, Progress, Relax, and Tiredness in the all participants analysis set. A negative change indicates an improvement in mood state. Analysis of covariance is performed on the change from baseline, with test sa…

## Sheet: Table S5
	Table S5. Changes in performance evaluated using the Cognitrax test battery in the L-histidine or placebo group.
	Parameter		Capsule	Baseline (first time)			Post (second time)
				n	Mean (SD)		n	Mean (SD)
	All participants
		Neurocognitive Index（NCI）	L-histidine	45	97.6 （10.6）		43	100.3 （9.8）
			Placebo	47	100.0 （8.6）		44	104.0 （9.0）
		Composite memory	L-histidine	49	87.7 （23.9）		48	94.2 （19.2）
			Placebo	49	94.6 （18.9）		50	95.8 （14.3）
		Verbal memory	L-histidine	49	85.5 （25.9）		49	95.6 （18.3）
			Placebo	50	90.4 （19.4）		50	97.1 （13.8）
		Visual memory	L-histidine	50	94.9 （16.4）		49	94.8 （17.2）
			Placebo	49	100.5 （16.7）		50	96.3 （14.8）
		Psychomotor speed	L-histidine	50	99.2 （14.1）		47	102.3 （13.4）
			Placebo	50	103.5 （16.1）		46	110.1 （14.5）
		Reaction time	L-histidine	47	97.9 （15.2）		45	102.3 （11.5）
			Placebo	48	99.6 （12.1）		45	104.2 （11.7）
		Complex attention	L-histidine	45	102.1 （11.1）		45	97.9 （19.5）
			Placebo	48	101.3 （11.5）		46	102.3 （13.6）
		Cognitive flexibility	L-histidine	46	99.1 （12.6）		50	102.0 （13.7）
			Placebo	48	99.9 （11.3）		50	105.9 （10.6）
		Processing speed	L-histidine	50	107.8 （13.5）		48	109.3 （14.8）
			Placebo	50	110.5 （16.0）		50	117.0 （16.4）
		Executive function	L-histidine	49	99.4 （12.4）		50	103.1 （13.1）
			Placebo	50	100.6 （10.8）		49	106.5 （9.9）
		Simple attention	L-histidine	49	98.2 （19.3）		50	87.3 （31.1）
			Placebo	50	96.7 （18.9）		49	92.5 （20.9）
		Motor speed	L-histidine	50	93.8 （14.0）		50	96.1 （13.6）
			Placebo	50	97.8 （18.0）		49	101.6 （16.9）
	Subgroup: FI T-score ≧60
		Neurocognitive Index（NCI）	L-histidine	15	93.9 （13.3）		15	97.9 （11.5）
			Placebo	19	98.9 （9.0）		19	101.6 （9.5）
		Composite memory	L-histidine	15	79.5 （25.9）		15	91.5 （26.0）
			Placebo	19	87.8 （17.6）		19	90.0 （13.1）
		Verbal memory	L-histidine	15	74.6 （26.7）		15	89.8 （21.8）
			Placebo	19	83.6 （19.0）		19	91.1 （14.8）
		Visual memory	L-histidine	15	93.2 （18.4）		15	96.8 （21.8）
			Placebo	19	97.1 （14.1）		19	92.8 （14.4）
		Psychomotor speed	L-histidine	15	100.1 （15.6）		15	102.4 （15.2）
			Placebo	19	104.7 （15.7）		19	110.2 （14.7）
		Reaction time	L-histidine	15	90.0 （19.6）		15	96.8 （13.1）
			Placebo	19	100.2 （11.0）		19	103.6 （10.0）
		Complex attention	L-histidine	15	101.2 （14.1）		15	98.5 （16.3）
			Placebo	19	101.3 （10.3）		19	98.4 （15.0）
		Cognitive flexibility	L-histidine	15	97.0 （12.1）		15	100.0 （11.9）
			Placebo	19	101.4 （10.8）		19	104.0 （10.8）
		Processing speed	L-histidine	15	110.4 （12.4）		15	109.4 （10.9）
			Placebo	19	110.3 （15.9）		19	117.6 （17.4）
		Executive function	L-histidine	15	96.8 （11.9）		15	100.3 （11.9）
			Placebo	19	101.7 （10.7）		19	104.7 （10.3）
		Simple attention	L-histidine	15	92.4 （22.6）		15	83.6 （28.0）
			Placebo	19	95.5 （17.8）		19	86.7 （20.3）
		Motor speed	L-histidine	15	94.1 （17.3）		15	97.1 （17.3）
			Placebo	19	99.8 （15.5）		19	101.1 （13.8）
	Reason for the all participants analysis set not being n = 50: In cases where there are an abnormally low number of correct responses, an abnormally high number of incorrect responses, or no response during the test, the Cognitrax system determines whether the data can be used according to pre-defined rules. Data that the system indicates as "potentially invalid" were not included in the analysis…

## Sheet: Table S6
		Table S6. Changes in performance evaluated using the UK-test in the L-histidine or placebo group.
		Parameter		Capsule	first half			second half
					n	Mean (SD)		n	Mean (SD)
		All participants
			Number of responses	L-histidine	49	746.1 （144.5）		49	838.0 （160.1）
				Placebo	49	724.6 （210.5）		49	815.8 （238.9）
			Number of correct responses	L-histidine	49	739.1 （145.0）		49	829.6 （161.8）
				Placebo	49	718.7 （210.5）		49	809.4 （238.8）
			Percentage of correct responses	L-histidine	49	99.0 （1.0）		49	98.9 （1.4）
				Placebo	49	99.1 （0.8）		49	99.1 （0.8）
		Subgroup: FI T-score ≧60
			Number of responses	L-histidine	15	760.8 （126.1）		15	835.9 （134.5）
				Placebo	19	684.1 （218.3）		19	772.2 （251.9）
			Number of correct responses	L-histidine	15	755.5 （127.1）		15	829.6 （136.5）
				Placebo	19	678.7 （219.0）		19	765.7 （251.1）
			Percentage of correct responses	L-histidine	15	99.3 （0.6）		15	99.2 （0.8）
				Placebo	19	99.1 （0.8）		19	99.1 （0.8）
		Reason for the all participants analysis set not being n = 50: Participants who exceeded or fell short of the required number of responses were not included in the analysis, as this could have affected the evaluation.
